# Supplementary material for: Halotolerant Rhizobacteria Promote Growth and Enhance Salinity Tolerance in Peanut
Source: Front Microbiol. 2016 Oct 13;7:1600. doi: 10.3389/fmicb.2016.01600 (PMC5062030; doi:10.3389/fmicb.2016.01600)
Supplement: Supplementary file 1 [file Table1.XLSX]

## Sheet: Supporting Table 1
Supporting table 1: Biochecmical characterization of bacterial isolates
Strains	Amylase	Cellulose	Pectinase	Lipase	Gelatinase	Citratic acid	Sucrose	D-Maltose	D-Trehalose	D-Cellobiose	Dextrin	α-D-Glucose	D-Mannose	D-Fructose	L-Lactic Acid	D-Galactose	L-Fucose	L-Rhamnose	D-Sorbitol	D-Mannitol	Rifamycin SV	Minocycline	Pectin	Nalidixic acid	Potassium tellurite	Aztreonam	Sodium butyrate	Sodium bromate	L-Arginine	L-Serine	L-Aspartic acid	L-Pyroglutamic acid	D-Serine	Motility test	Ammonia production	Gram's test
MBE01	-	-	-	+	-	+	+	+	+	+	+	+	+	+	+	+	+	+	+	+	+	-	+	+	+	+	-	-	+	+	+	+	-	+	+	-
MBE02	-	+	-	+	-	+	+	+	+	+	-	+	+	+	+	+	+	+	+	+	+	-	+	+	+	+	+	-	+	+	+	+	+	-	+	-
MBE03	-	-	-	+	+	+	+	+	+	+	-	+	+	+	+	+	+	+	+	+	+	-	+	+	+	+	+	-	+	+	+	+	-	+	+	-
MBE04	+	-	+	+	+	+	-	-	+	-	-	+	-	+	+	+	+	+	-	+	+	+	-	+	+	+	-	-	-	-	+	-	+	+	+	-
MBE05	+	-	+	+	+	+	-	+	+	-	-	+	+	+	+	+	+	+	-	+	+	+	-	+	-	+		-	-	-	+	+	+	+	+	-
