# Supplementary material for: Halotolerant Rhizobacteria Promote Growth and Enhance Salinity Tolerance in Peanut
Source: Front Microbiol. 2016 Oct 13;7:1600. doi: 10.3389/fmicb.2016.01600 (PMC5062030; doi:10.3389/fmicb.2016.01600)
Supplement: Supplementary file 2 [file Table2.XLSX]

## Sheet: Supporting table 2
Supplementary table 2: In vitro plant growth promoting traits of bacterial strains
Strains	Siderophore production	HCN production	Zinc solubilization
MBE01	+	-	-
MBE02	+	+	+
MBE03	+	+	-
MBE04	+	+	-
MBE05	+	+	-
