# Supplementary material for: Halotolerant Rhizobacteria Promote Growth and Enhance Salinity Tolerance in Peanut
Source: Front Microbiol. 2016 Oct 13;7:1600. doi: 10.3389/fmicb.2016.01600 (PMC5062030; doi:10.3389/fmicb.2016.01600)
Supplement: Supplementary file 3 [file Table3.XLSX]

## Sheet: Supporting table 3
Supplementary table 3: Salt sensitivity assay of PGPR. Isolates growth was analyzed after adding different NaCl concentration in the NB or NFb medium
		Isolates	NaCl tolerance in NB medium	NaCl tolerance in NFb medium
		MBE01	0.04	0.03
		MBE02	0.08	0.04
		MBE03	0.04	0.04
		MBE04	0.06	0.04
		MBE05	0.06	0.04
