# Supplementary material for: Halotolerant Rhizobacteria Promote Growth and Enhance Salinity Tolerance in Peanut
Source: Front Microbiol. 2016 Oct 13;7:1600. doi: 10.3389/fmicb.2016.01600 (PMC5062030; doi:10.3389/fmicb.2016.01600)
Supplement: Supplementary file 4 [file Table4.XLSX]

## Sheet: Sheet1
	Primers used in the present study:
	Gene Name	Primer sequence	Product size	PCR conditions	References
	AhAPX F	5'-TGCTGGAACTTTTGATGTGG-3'	180 bp	[95°C-5min] x1; [95°C-10sec, 60°C-30sec] x40 followed by melt curve analysis	Yang S, et al, 2013 PLoS ONE 8:e71214
	AhAPX R	5'-AACTACACCGGCCAACTG-3'
	AhSOD F	5'-CAGTTCTTAGCAGCAGTGAG-3'	116 bp
	AhSOD R	5'-GGAACCCATGAAGACCAG-3'
	AhCAT F	5'-TTTTACACCAGAGAGGGTAACT-3'	155 bp		Tiwari et al al, 2015 PloS One 10(7): e0131567
	AhCAT R	5'-AGGATCCTCCAATTCTCCTGG-3'
	AhACT F	5'-CGGGATGGAATCTCCTGGA-3'	174 bp
	AhACT R	5'-CATGCTACTCGGTGCCAATG-3'
	16S F	5’-AGAGTTTGATCMTGGCTCAG-3’	1500 bp	[94°C-5min]×1; [94°C-30sec, 58°C- 1 min,72°C- 1min] ×35; [720C-5min]	Lane, D, 1991 Edited by Stackebrandt E, Goodfellow M. Chichester: Wiley: 115-175.
	16S R	5’-TACGGYTACCTTGTTACGACT-3’
	nifH F	5'-TGCGAYCCSAARGCBGACTC-3'	360 bp	[94°C-5min]×1;[94°C-30 sec, 55°C- 1 min,72°C- 1min] ×35; [720C-5min]	Poly et al, 2001 Research in Microbiology 152, 95-103
	nifH R	5'-TSGCCATCATYTCRCCGGA-3'
